# Supplementary material for: Alemtuzumab-Related Lymphocyte Subset Dynamics and Disease Activity or Autoimmune Adverse Events: Real-World Evidence
Source: J Clin Med. 2023 Feb 22;12(5):1768. doi: 10.3390/jcm12051768 (PMC10002781; doi:10.3390/jcm12051768)
Supplement: Supplementary file 1 [file jcm-12-01768-s001.zip]

Archive with 1 entries (1 files):
- jcm-2189927-supplementary.pdf
